# Supplementary material for: Germline ancestry influences the evolutionary disease course in lung adenocarcinomas
Source: Evol Appl. 2020 Apr 17;13(7):1550–7. doi: 10.1111/eva.12964 (PMC7484830; doi:10.1111/eva.12964)
Supplement: Supplementary file 5 — Table S1‐S2 [file EVA-13-1550-s005.xlsx]

## Sheet: LUAD drivers
Table S1: LUAD-specific driver genes (Lawrence 2014, Berger 2016, Martincorena 2017, Bertrand 2018, Bailey 2018)
ABCB9	CTNNB1	IQGAP2	NRXN1	RIT1	ZFPM2
ACTC1	DARC	KEAP1	NTRK1	RYR2	ZNF597
ACTN2	DCAF8	KRAS	PAK3	SERPINB5
AKR1B1	DOK1	LAMA4	PIK3CA	SETD2
AKT1	EGFR	LYN	PIK3CG	SLC4A5
APC	EPHB1	MAP2K1	PIK3R3	SMAD4
ARAF	ERBB2	MAPK7	POLR3B	SMARCA4
ARHGAP35	ERBB4	MAX	PPP2R1A	STC2
ARID1A	FAM173B	MDM2	PRKCG	STK11
ARID2	FAT1	MET	PRKD1	STX2
ATF2	FBXW7	MGA	PTEN	SVEP1
ATM	FCGR3B	MLL3	PTK2	TERT
BRAF	FGFR1	MSH2	PTK2B	TNC
CCND1	FGFR3	MYC	PTPN11	TNR
CDH18	FLT1	MYH2	PTPRC	TP53
CDK12	GPR137B	NBPF1	RASGRF2	TP73
CDKN1B	HAVCR2	NEB	RB1	TPK1
CDKN2A	HOXB3	NF1	RBM10	U2AF1
CGREF1	IDH2	NFE2L2	RBM45	USF2
CMTR2	IKBKB	NRAS	RIMS2	ZBTB24

## Sheet: LUSC drivers
Table S2: LUSC-specific driver genes (Lawrence 2014, Berger 2016, Martincorena 2017, Bertrand 2018, Bailey 2018)
ADCY2	CBL	FBXW7	KLF5	PIK3C2B	SERPINB13
ANAPC5	CBLB	FGFR2	KMT2D	PIK3CA	SMARCC2
ANK2	CDKN2A	FGFR3	MAP3K13	PIK3CG	STK11
APC	CREBBP	FLT1	MLL2	PRKCA	TENM4
ARHGAP35	CSMD3	FN1	MYH2	PRKD1	TIAM1
ARID1A	CUL3	FYN	NF1	PTEN	TNKS
ASXL1	ECT2	HCN1	NFE2L2	PTK2	TNR
ATM	EGFR	HLA-A	NOTCH1	PTPRC	TP53
B2M	EP300	HRAS	NSD1	RASA1	UBR5
BRAF	EPB41L3	INADL	PDGFRA	RB1
BRCA1	ERBB4	KDM6A	PDGFRB	RUNX1T1
CAD	FAT1	KEAP1	PDYN	RYR2
